# Supplementary material for: Microscopic and Spectroscopic Imaging and Thermal Analysis of Acrylates, Silicones and Active Pharmaceutical Ingredients in Adhesive Transdermal Patches
Source: Polymers (Basel). 2022 Jul 16;14(14):2888. doi: 10.3390/polym14142888 (PMC9322838; doi:10.3390/polym14142888)
Supplement: Supplementary file 1 [file polymers-14-02888-s001.zip]

Archive with 1 entries (1 files):
- polymers-1755787-SI.pdf
